# Supplementary material for: The Impact of Executive Functions on Metaphonological Skills: Correlation and Treatment Implication for ADHD Children
Source: J Clin Med. 2026 Jan 22;15(2):906. doi: 10.3390/jcm15020906 (PMC12842362; doi:10.3390/jcm15020906)
Supplement: Supplementary file 1 [file jcm-15-00906-s001.zip]

Archive with 1 entries (1 files):
- jcm-4036700-supplementary.pdf
